# Supplementary material for: Comprehensive Genome-Wide Analysis of Histone Acetylation Genes in Roses and Expression Analyses in Response to Heat Stress
Source: Genes (Basel). 2022 May 30;13(6):980. doi: 10.3390/genes13060980 (PMC9222719; doi:10.3390/genes13060980)
Supplement: Supplementary file 1 [file genes-13-00980-s001.zip]

Archive with 1 entries (1 files):
- genes-1708094-supplementary.pdf
